# Supplementary material for: Identification of Dw1, a Regulator of Sorghum Stem Internode Length
Source: PLoS One. 2016 Mar 10;11(3):e0151271. doi: 10.1371/journal.pone.0151271 (PMC4786228; doi:10.1371/journal.pone.0151271)
Supplement: S7 Table — The number in the polymorphism table is the same as in the genotypes scored table. The numbers also correspond to the numbers in Tables 4 & 5. (XLSX) [file pone.0151271.s011.xlsx]

## Sheet: Sheet1
S7 Table. All Polymorphsims of Sobic.009G229800 in Selected Genotypes.
The number in the polymorphism table in the same as in the genotypes scored table. The numbers also correspond to the numbers in Tables 4 & 5.
	Polymorphisms
	Number	1	2	3	4	5	6	7	8	9	10	11	12	13	14	15	16	17	18	19	20	21	22	23	24
	Polymorphism	INDEL; A > -	SNP; A > T	INDEL; six Ts > -	SNP; T > C	SNP; T > G	SNP; T > G	SNP; G > A	SNP; G > A	INDEL; T > -	INDEL; A > -	INDEL; T > -	SNP; G > C	SNP; C > T	SNP; G > A	SNP; G > A	SNP; C > A	SNP; T > C	SNP; T > A	SNP; T > G	SNP; C > G	SNP; C > T	SNP; T > C	SNP; G > C	SNP; G > A
	Location	-707 bp	1350 bp	-719 bp	-718 bp	175 bp	180 bp	667 bp	687 bp	726 bp	753 bp	819 bp	874 bp	1127 bp	1259 bp	1583 bp	1586 bp	1667 bp	1733 bp	2028 bp	2136 bp	2179 bp	2316 bp	2599 bp	2660 bp
	Region	Upstream of start codon	Exon 2	Upstream of start codon	Upstream of start codon	Intron 1	Intron 1	Intron 1	Intron 1	Intron 1	Intron 1	Intron 1	Intron 1	Exon 2	Exon 2	Exon 2	Exon 2	Exon 2	Exon 2	Exon 2	Intron 2	Intron 2	Exon 3	3' UTR	3' UTR
	Result	Adds one A to string of 10	K > Stop											Syn: F > F	Syn: P > P	Syn: S > S	Syn: P > P	Syn: T > T	Syn: P > P	Nonsyn: S > A			Syn: N > N
	SIFT	N/A	N/A	N/A	N/A	N/A	N/A	N/A	N/A	N/A	N/A	N/A	N/A	N/A	N/A	N/A	N/A	N/A	N/A	0.36= tolerated	N/A	N/A	N/A	N/A	N/A
Genotypes Scored
Line	Dw1 Genotype	1	2	3	4	5	6	7	8	9	10	11	12	13	14	15	16	17	18	19	20	21	22	23	24
Hegari	Dw1	A	A	-	C	G	G	A	A	-	-	-	C	T	A	A	A	C	A	G	G	T	C	C	A
80M	dw1	-	T	-	C	G	G	A	A	-	-	-	C	T	A	A	A	C	A	G	G	T	C	C	A
Standard Yellow Milo	Dw1	-	A	-	C	G	G	A	A	-	-	-	C	T	A	A	A	C	A	G	G	T	C	C	A
Dwarf Yellow Milo	dw1	-	T	-	C	G	G	A	A	-	-	-	C	T	A	A	A	C	A	G	G	T	C	C	A
Double Dwarf Yellow Milo	dw1	-	T	-	C	G	G	A	A	-	-	-	C	T	A	A	A	C	A	G	G	T	C	C	A
BTx623	dw1	-	T	-	C	G	G	A	A	-	-	-	C	T	A	A	A	C	A	G	G	T	C	C	A
BTx406	dw1	-	T	-	C	G	G	A	A	-	-	-	C	T	A	A	A	C	A	G	G	T	C	C	A
SC170	dw1	-	T	-	C	G	G	A	A	-	-	-	C	T	A	A	A	C	A	G	G	T	C	C	A
R.07007	dw1	-	T	-	C	G	G	A	A	-	-	-	C	T	A	A	A	C	A	G	G	T	C	C	A
IS3620c	dw1	-	T	-	C	G	G	A	A	-	-	-	C	T	A	A	A	C	A	G	G	T	C	C	A
Rio	Dw1	A	A	Six Ts	T	T	T	G	G	T	A	T	G	C	G	G	C	T	T	T	C	C	T	G	G
M35-1	Dw1	A	A	-	C	G	G	A	A	-	-	-	C	T	A	A	A	C	A	G	G	T	C	C	A
Texas Blackhull Kafir	Dw1	A	A	-	C	G	G	A	A	-	-	-	C	T	A	A	A	C	A	G	G	T	C	C	A
Spur Feterita	Dw1	A	A	-	C	G	G	A	A	-	-	-	C	T	A	A	A	C	A	G	G	T	C	C	A
Early White Milo	Dw1	?*	A	?*	?*	T	T	G	G	T	A	T	G	C	G	G	C	T	A	T	C	C	T	G	G
* The EWM sequence for upstream of the start codon only partially aligns to the reference sequence
