# Supplementary material for: Identification of Dw1, a Regulator of Sorghum Stem Internode Length
Source: PLoS One. 2016 Mar 10;11(3):e0151271. doi: 10.1371/journal.pone.0151271 (PMC4786228; doi:10.1371/journal.pone.0151271)
Supplement: S8 Table — Accessions included in the phylogenetic tree are bolded. (XLSX) [file pone.0151271.s012.xlsx]

## Sheet: Sheet1
S8 Table. Homologs of Dw1 (NCBI-top 100 hits)
Accessions included in the phylogenetic tree are bolded.
Accession	Description	Max score	Total score	Query cover	E value	Ident
AGT15878.1	hypothetical protein SHCRBa_027_N23_R_80 [Saccharum hybrid cultivar R570]	1043	1043	1	0	0.98
NP_001144448.1	hypothetical protein [Zea mays]	1035	1035	1	0	0.97
ACN36198.1	unknown [Zea mays]	1033	1033	1	0	0.96
NP_001145393.1	hypothetical protein [Zea mays]	1009	1009	1	0	0.95
ACG47230.1	hypothetical protein [Zea mays]	1006	1006	1	0	0.94
XP_004961245.1	PREDICTED: uncharacterized protein At1g76660-like [Setaria italica]	955	955	1	0	0.93
XP_003558251.1	PREDICTED: uncharacterized protein At1g76660 isoform X1 [Brachypodium distachyon]	831	831	0.98	0	0.83
XP_010228811.1	PREDICTED: uncharacterized protein At1g76660 isoform X2 [Brachypodium distachyon]	825	825	0.98	0	0.83
NP_001049686.1	Os03g0270700 [Oryza sativa Japonica Group]	816	816	0.98	0	0.81
BAJ87829.1	predicted protein [Hordeum vulgare subsp. vulgare]	808	808	0.98	0	0.8
BAJ88565.1	predicted protein [Hordeum vulgare subsp. vulgare]	806	806	0.98	0	0.8
BAJ89914.1	predicted protein [Hordeum vulgare subsp. vulgare]	800	800	0.98	0	0.8
EAY72181.1	hypothetical protein OsI_00033 [Oryza sativa Indica Group]	790	790	0.94	0	0.8
NP_001041759.1	Os01g0103800 [Oryza sativa Japonica Group]	790	790	0.94	0	0.8
EEC74942.1	hypothetical protein OsI_10915 [Oryza sativa Indica Group]	790	790	0.92	0	0.81
EMS49144.1	hypothetical protein TRIUR3_30392 [Triticum urartu]	762	762	0.98	0	0.76
EMT30839.1	hypothetical protein F775_17309 [Aegilops tauschii]	714	714	0.91	0	0.76
EMT12979.1	hypothetical protein F775_21900 [Aegilops tauschii]	702	702	0.92	0	0.76
BAJ85577.1	predicted protein [Hordeum vulgare subsp. vulgare]	681	681	0.91	0	0.74
XP_002440239.1	hypothetical protein SORBIDRAFT_09g028275 [Sorghum bicolor]	668	668	0.6	0	1
ABF95206.1	expressed protein [Oryza sativa Japonica Group]	630	630	0.73	0	0.81
XP_006647280.1	PREDICTED: uncharacterized protein At1g76660-like [Oryza brachyantha]	613	613	0.73	0	0.8
XP_008796506.1	PREDICTED: uncharacterized protein At1g76660 isoform X1 [Phoenix dactylifera]	541	541	0.94	0	0.58
XP_010927478.1	PREDICTED: uncharacterized protein At1g76660 isoform X1 [Elaeis guineensis]	522	522	0.94	1e-177	0.56
XP_008796512.1	PREDICTED: uncharacterized protein At1g76660 isoform X2 [Phoenix dactylifera]	498	498	0.78	8e-169	0.62
XP_009410355.1	PREDICTED: uncharacterized protein At1g76660-like [Musa acuminata subsp. malaccensis]	492	492	0.91	9e-166	0.54
XP_009401517.1	PREDICTED: uncharacterized protein At1g76660-like isoform X1 [Musa acuminata subsp. malaccensis]	487	487	0.95	7e-164	0.54
XP_009401518.1	PREDICTED: uncharacterized protein At1g76660-like isoform X2 [Musa acuminata subsp. malaccensis]	452	452	0.75	4e-151	0.6
XP_009407582.1	PREDICTED: uncharacterized protein At1g76660-like [Musa acuminata subsp. malaccensis]	445	445	0.79	3e-148	0.56
XP_010266324.1	PREDICTED: uncharacterized protein At1g76660 [Nelumbo nucifera]	420	420	0.94	8e-138	0.49
XP_002440238.1	hypothetical protein SORBIDRAFT_09g028270 [Sorghum bicolor]	392	392	0.37	2e-131	1
KDP36711.1	hypothetical protein JCGZ_08002 [Jatropha curcas]	394	394	0.91	4e-128	0.49
XP_010664049.1	PREDICTED: uncharacterized protein At1g76660 isoform X2 [Vitis vinifera]	383	383	0.92	1e-123	0.46
XP_002274136.2	PREDICTED: uncharacterized protein At1g76660 isoform X1 [Vitis vinifera]	382	382	0.89	2e-123	0.47
XP_002510760.1	conserved hypothetical protein [Ricinus communis]	379	379	0.92	4e-122	0.46
XP_006435506.1	hypothetical protein CICLE_v10000992mg [Citrus clementina]	378	378	0.93	8e-122	0.45
XP_004499330.1	PREDICTED: uncharacterized protein At1g76660-like isoform X1 [Cicer arietinum]	372	372	0.92	2e-119	0.45
XP_007018611.1	Uncharacterized protein isoform 1 [Theobroma cacao]	372	372	0.92	3e-119	0.46
XP_010927479.1	PREDICTED: uncharacterized protein At1g76660 isoform X2 [Elaeis guineensis]	367	367	0.72	6e-119	0.52
XP_004499331.1	PREDICTED: uncharacterized protein At1g76660-like isoform X2 [Cicer arietinum]	370	370	0.92	1e-118	0.45
XP_003550451.2	PREDICTED: uncharacterized protein At1g76660-like [Glycine max]	365	365	0.92	7e-117	0.46
XP_011034745.1	PREDICTED: uncharacterized protein At1g76660-like isoform X2 [Populus euphratica]	364	364	0.92	2e-116	0.44
KHN48516.1	Hypothetical protein glysoja_043895 [Glycine soja]	363	363	0.9	5e-116	0.46
XP_007160587.1	hypothetical protein PHAVU_001G000300g [Phaseolus vulgaris]	362	362	0.92	2e-115	0.45
KHG17772.1	hypothetical protein F383_21155 [Gossypium arboreum]	361	361	0.92	3e-115	0.47
XP_003544997.2	PREDICTED: uncharacterized protein At1g76660-like [Glycine max]	360	360	0.9	6e-115	0.46
XP_011034746.1	PREDICTED: uncharacterized protein At1g76660-like isoform X3 [Populus euphratica]	360	360	0.92	7e-115	0.44
XP_008233411.1	PREDICTED: uncharacterized protein At1g76660 isoform X1 [Prunus mume]	360	360	0.92	7e-115	0.46
XP_011034743.1	PREDICTED: uncharacterized protein At1g76660-like isoform X1 [Populus euphratica]	359	359	0.92	3e-114	0.44
XP_004150969.1	PREDICTED: uncharacterized protein At1g76660-like [Cucumis sativus]	358	358	0.92	4e-114	0.45
XP_002300608.2	hypothetical protein POPTR_0002s00330g [Populus trichocarpa]	358	358	0.92	4e-114	0.44
XP_008233412.1	PREDICTED: uncharacterized protein At1g76660 isoform X2 [Prunus mume]	358	358	0.92	6e-114	0.46
XP_008453041.1	PREDICTED: uncharacterized protein At1g76660 [Cucumis melo]	357	357	0.92	9e-114	0.45
KHN12610.1	Hypothetical protein glysoja_040278 [Glycine soja]	357	357	0.89	1e-113	0.46
KEH40270.1	hydroxyproline-rich glycoprotein family protein, putative [Medicago truncatula]	356	356	0.89	3e-113	0.45
XP_004300068.1	PREDICTED: uncharacterized protein At1g76660-like [Fragaria vesca subsp. vesca]	353	353	0.92	1e-112	0.46
XP_009372682.1	PREDICTED: uncharacterized protein At1g76660-like [Pyrus x bretschneideri]	353	353	0.92	4e-112	0.45
XP_007018612.1	Uncharacterized protein isoform 2 [Theobroma cacao]	350	350	0.69	5e-112	0.52
XP_002307833.2	hypothetical protein POPTR_0005s28120g [Populus trichocarpa]	351	351	0.89	2e-111	0.47
XP_006383805.1	hypothetical protein POPTR_0005s28120g [Populus trichocarpa]	350	350	0.89	4e-111	0.47
XP_011041109.1	PREDICTED: uncharacterized protein At1g76660-like isoform X4 [Populus euphratica]	350	350	0.92	4e-111	0.46
XP_011041108.1	PREDICTED: uncharacterized protein At1g76660-like isoform X3 [Populus euphratica]	347	347	0.89	4e-110	0.46
XP_011041106.1	PREDICTED: uncharacterized protein At1g76660-like isoform X2 [Populus euphratica]	347	347	0.89	4e-110	0.46
XP_006849878.1	hypothetical protein AMTR_s00022p00077030 [Amborella trichopoda]	347	347	0.76	5e-110	0.49
XP_009340216.1	PREDICTED: uncharacterized protein At1g76660-like [Pyrus x bretschneideri]	347	347	0.92	5e-110	0.46
XP_011041105.1	PREDICTED: uncharacterized protein At1g76660-like isoform X1 [Populus euphratica]	347	347	0.89	7e-110	0.46
XP_010537258.1	PREDICTED: uncharacterized protein At1g76660 [Cleome hassleriana]	345	345	0.92	2e-109	0.45
XP_010063195.1	PREDICTED: uncharacterized protein At1g76660 [Eucalyptus grandis]	346	346	0.89	4e-109	0.45
XP_006390166.1	hypothetical protein EUTSA_v10018563mg [Eutrema salsugineum]	343	343	0.93	7e-109	0.45
XP_011074116.1	PREDICTED: uncharacterized protein At1g76660-like [Sesamum indicum]	340	340	0.88	4e-107	0.46
XP_004171545.1	PREDICTED: LOW QUALITY PROTEIN: uncharacterized protein At1g76660-like [Cucumis sativus]	337	337	0.71	1e-106	0.5
XP_011100676.1	PREDICTED: uncharacterized protein At1g76660-like [Sesamum indicum]	338	338	0.9	2e-106	0.45
XP_009780471.1	PREDICTED: uncharacterized protein At1g76660 [Nicotiana sylvestris]	337	337	0.9	3e-106	0.45
XP_009607658.1	PREDICTED: uncharacterized protein At1g76660 [Nicotiana tomentosiformis]	335	335	0.9	2e-105	0.45
XP_006300483.1	hypothetical protein CARUB_v10020307mg [Capsella rubella]	333	333	0.92	5e-105	0.45
XP_006383806.1	hypothetical protein POPTR_0005s28120g [Populus trichocarpa]	331	331	0.7	1e-104	0.51
KFK42081.1	hypothetical protein AALP_AA2G208700 [Arabis alpina]	332	332	0.92	4e-104	0.44
XP_011041110.1	PREDICTED: uncharacterized protein At1g76660-like isoform X5 [Populus euphratica]	328	328	0.7	2e-103	0.5
XP_010668142.1	PREDICTED: uncharacterized protein At1g76660 [Beta vulgaris subsp. vulgaris]	329	329	0.92	4e-103	0.44
XP_002889094.1	hypothetical protein ARALYDRAFT_476825 [Arabidopsis lyrata subsp. lyrata]	329	329	0.92	4e-103	0.44
NP_177792.1	uncharacterized protein [Arabidopsis thaliana]	327	327	0.89	1e-102	0.44
XP_010061348.1	PREDICTED: uncharacterized protein At1g76660-like [Eucalyptus grandis]	327	327	0.92	2e-102	0.46
KDO85321.1	hypothetical protein CISIN_1g013739mg [Citrus sinensis]	325	325	0.84	8e-102	0.44
XP_010094480.1	hypothetical protein L484_024771 [Morus notabilis]	325	325	0.89	1e-101	0.44
XP_010428730.1	PREDICTED: uncharacterized protein At1g76660-like [Camelina sativa]	321	321	0.92	3e-100	0.44
XP_010416590.1	PREDICTED: uncharacterized protein At1g76660 [Camelina sativa]	320	320	0.92	1e-99	0.44
XP_010471824.1	PREDICTED: uncharacterized protein At1g76660-like [Camelina sativa]	318	318	0.92	7e-99	0.44
XP_010539078.1	PREDICTED: uncharacterized protein At1g76660-like isoform X2 [Cleome hassleriana]	317	317	0.9	1e-98	0.44
XP_010539077.1	PREDICTED: uncharacterized protein At1g76660-like isoform X1 [Cleome hassleriana]	314	314	0.89	4e-97	0.44
XP_010523273.1	PREDICTED: uncharacterized protein At1g76660-like isoform X2 [Cleome hassleriana]	309	309	0.91	3e-95	0.43
XP_010523271.1	PREDICTED: uncharacterized protein At1g76660-like isoform X1 [Cleome hassleriana]	308	308	0.91	4e-95	0.43
XP_006342522.1	PREDICTED: uncharacterized protein At1g76660-like [Solanum tuberosum]	304	304	0.9	1e-93	0.42
XP_007209172.1	hypothetical protein PRUPE_ppa006213mg [Prunus persica]	301	301	0.79	7e-93	0.46
XP_004253111.1	PREDICTED: uncharacterized protein At1g76660 isoform X1 [Solanum lycopersicum]	299	299	0.9	6e-92	0.42
XP_010314833.1	PREDICTED: uncharacterized protein At1g76660 isoform X2 [Solanum lycopersicum]	298	298	0.9	1e-91	0.43
XP_010461390.1	PREDICTED: uncharacterized protein At1g76660-like isoform X1 [Camelina sativa]	297	297	0.67	6e-91	0.48
XP_010461391.1	PREDICTED: uncharacterized protein At1g76660-like isoform X2 [Camelina sativa]	297	297	0.68	8e-91	0.48
XP_010496805.1	PREDICTED: uncharacterized protein At1g76660-like isoform X2 [Camelina sativa]	296	296	0.68	1e-90	0.48
XP_010496804.1	PREDICTED: uncharacterized protein At1g76660-like isoform X1 [Camelina sativa]	296	296	0.67	1e-90	0.48
XP_006396002.1	hypothetical protein EUTSA_v10005687mg [Eutrema salsugineum]	293	293	0.66	5e-90	0.5
