# Supplementary material for: Identification of Dw1, a Regulator of Sorghum Stem Internode Length
Source: PLoS One. 2016 Mar 10;11(3):e0151271. doi: 10.1371/journal.pone.0151271 (PMC4786228; doi:10.1371/journal.pone.0151271)
Supplement: S9 Table — (XLSX) [file pone.0151271.s013.xlsx]

## Sheet: Sheet1
S9 Table. Homologs of Sobic.009G229800 (Phytozome)
Paralogs are highlighted purple.
Listed as Protein Homologs to Sobic.009G229800 in Phytozome
Full Name	Common Name	Org	Defline	Score	Similarity
Zea mays	maize, corn	Zma	GRMZM2G079832_T01	2551	0.882
Zea mays	maize, corn	Zma	GRMZM2G060467_T01	2545	0.892
Setaria italica		Sit	Si021732m	2487	0.908
Panicum virgatum	switchgrass	Pvi	Pavirv00039415m	2455	0.853
Panicum virgatum	switchgrass	Pvi	Pavirv00041441m	2434	0.845
Panicum virgatum	switchgrass	Pvi	Pavirv00041440m	2434	0.845
Brachypodium distachyon		Bdi	Bradi1g66850.1	2056	0.78
Brachypodium distachyon		Bdi	Bradi1g66850.2	2036	0.778
Oryza sativa	rice	Osa	LOC_Os01g01390.3: expressed protein	1914	0.761
Oryza sativa	rice	Osa	LOC_Os01g01390.2: expressed protein	1914	0.761
Oryza sativa	rice	Osa	LOC_Os01g01390.4: expressed protein	1914	0.761
Oryza sativa	rice	Osa	LOC_Os01g01390.1: expressed protein	1914	0.761
Brachypodium distachyon		Bdi	Bradi1g66850.3	1702	0.653
Oryza sativa	rice	Osa	LOC_Os03g16400.1: expressed protein	1644	0.604
Ricinus communis	castor oil plant	Rco	30170.m014250: conserved hypothetical protein	939	0.541
Glycine max	soybean	Gma	Glyma17g38230.1	924	0.522
Phaseolus vulgaris	common bean	Pvu	Phvul.001G000300.1	920	0.527
Glycine max	soybean	Gma	Glyma14g39740.1	910	0.522
Theobroma cacao	cacao tree	Tca	Thecc1EG034789t1: Uncharacterized protein (72%P)	906	0.545
Gossypium raimondii	cotton	Gra	Gorai.002G111500.1	901	0.524
Gossypium raimondii	cotton	Gra	Gorai.002G111500.2	883	0.524
Cucumis sativus	cucumber	Csa	Cucsa.272580.1	882	0.496
Populus trichocarpa	poplar	Ptr	Potri.002G001100.1	867	0.516
Citrus clementina	Clementine mandarin orange	Ccl	Ciclev10000992m	856	0.535
Malus domestica	apple	Mdo	MDP0000399991	855	0.516
Manihot esculenta	cassava	Mes	cassava4.1_006865m	855	0.506
Populus trichocarpa	poplar	Ptr	Potri.005G260000.1	848	0.496
Theobroma cacao	cacao tree	Tca	Thecc1EG034789t2: Uncharacterized protein (72%P)	846	0.443
Fragaria vesca	wild strawberry	Fve	mrna29324.1-v1.0-hybrid: mrna29324.1-v1.0-hybrid	840	0.494
Gossypium raimondii	cotton	Gra	Gorai.002G111500.4	837	0.467
Linum usitatissimum	flax	Lus	Lus10016050	809	0.512
Populus trichocarpa	poplar	Ptr	Potri.005G260000.2	803	0.425
Populus trichocarpa	poplar	Ptr	Potri.005G260000.3	803	0.425
Linum usitatissimum	flax	Lus	Lus10025171	794	0.518
Gossypium raimondii	cotton	Gra	Gorai.002G111500.3	792	0.425
Gossypium raimondii	cotton	Gra	Gorai.002G111500.5	792	0.425
Malus domestica	apple	Mdo	MDP0000638242	784	0.416
Eucalyptus grandis	rose gum	Egr	Eucgr.F01956.1	773	0.504
Aquilegia coerulea	columbine	Aco	Aquca_038_00001.1	771	0.478
Populus trichocarpa	poplar	Ptr	Potri.005G260000.4	768	0.425
Prunus persica	peach	Ppe	ppa006213m	766	0.42
Thellungiella halophila	salt cress	Tha	Thhalv10018563m	762	0.5
Solanum tuberosum	potato	Stu	PGSC0003DMT400075358: Conserved gene of unknown function	759	0.506
Eucalyptus grandis	rose gum	Egr	Eucgr.F03634.1	754	0.482
Citrus sinensis	sweet orange	Csi	orange1.1g013739m	748	0.418
Solanum lycopersicum	tomato	Sly	Solyc12g095780.1.1: Solyc12g095780.1.1	746	0.502
Capsella rubella		Cru	Carubv10020307m	737	0.49
Arabidopsis thaliana	arabidopsis	Ath	AT1G76660.1	734	0.496
Manihot esculenta	cassava	Mes	cassava4.1_010289m	726	0.404
Arabidopsis lyrata		Aly	476825	720	0.492
Carica papaya	papaya	Cpa	evm.model.supercontig_36.87	717	0.492
Thellungiella halophila	salt cress	Tha	Thhalv10005687m	714	0.412
Capsella rubella		Cru	Carubv10009122m	711	0.471
Aquilegia coerulea	columbine	Aco	Aquca_038_00001.2	698	0.394
Phaseolus vulgaris	common bean	Pvu	Phvul.001G000300.2	685	0.394
Glycine max	soybean	Gma	Glyma14g39740.2	684	0.4
Populus trichocarpa	poplar	Ptr	Potri.002G001100.2	656	0.394
Brassica rapa	turnip	Bra	Bra003711	643	0.416
Brassica rapa	turnip	Bra	Bra014014	618	0.38
Manihot esculenta	cassava	Mes	cassava4.1_025954m	584	0.325
Vitis vinifera	grape vine	Vvi	GSVIVT01013470001	569	0.251
Mimulus guttatus	monkeyflower	Mgu	mgv1a007603m	561	0.373
Brassica rapa	turnip	Bra	Bra008270	537	0.453
Capsella rubella		Cru	Carubv10020643m	524	0.369
Brassica rapa	turnip	Bra	Bra015726	497	0.406
Mimulus guttatus	monkeyflower	Mgu	mgv1a022386m	438	0.204
Solanum tuberosum	potato	Stu	PGSC0003DMT400031801: Conserved gene of unknown function	397	0.233
Carica papaya	papaya	Cpa	evm.model.supercontig_214.15	397	0.222
Solanum lycopersicum	tomato	Sly	Solyc08g081240.2.1: Solyc08g081240.2.1	395	0.231
Manihot esculenta	cassava	Mes	cassava4.1_007297m	383	0.292
Citrus clementina	Clementine mandarin orange	Ccl	Ciclev10004813m	374	0.404
Ricinus communis	castor oil plant	Rco	30169.m006236: conserved hypothetical protein	373	0.224
Citrus sinensis	sweet orange	Csi	orange1.1g010808m	371	0.408
Carica papaya	papaya	Cpa	evm.model.supercontig_107.82	369	0.306
Gossypium raimondii	cotton	Gra	Gorai.008G275500.2	367	0.216
Manihot esculenta	cassava	Mes	cassava4.1_006120m	367	0.233
Theobroma cacao	cacao tree	Tca	Thecc1EG016286t1: Hydroxyproline-rich glycoprotein family protein (60%P)	365	0.316
Gossypium raimondii	cotton	Gra	Gorai.008G275500.1	363	0.218
Theobroma cacao	cacao tree	Tca	Thecc1EG015219t1: Hydroxyproline-rich glycoprotein family protein (61%P)	359	0.229
Theobroma cacao	cacao tree	Tca	Thecc1EG015219t2: Hydroxyproline-rich glycoprotein family protein (61%P)	358	0.225
Solanum tuberosum	potato	Stu	PGSC0003DMT400031802: Conserved gene of unknown function	356	0.218
Solanum tuberosum	potato	Stu	PGSC0003DMT400026232: Hydroxyproline-rich glycoprotein family protein	355	0.263
Zea mays	maize, corn	Zma	GRMZM2G143854_T01	351	0.259
Prunus persica	peach	Ppe	ppa005552m	351	0.253
Zea mays	maize, corn	Zma	GRMZM2G143854_T03	351	0.259
Zea mays	maize, corn	Zma	GRMZM2G143854_T02	351	0.259
Sorghum bicolor	sorghum	Sbi	Sobic.004G349900.1: similar to Hydroxyproline-rich glycoprotein-like	351	0.237
Zea mays	maize, corn	Zma	GRMZM2G143854_T04	351	0.259
Oryza sativa	rice	Osa	LOC_Os02g57610.1: expressed protein	348	0.235
Citrus sinensis	sweet orange	Csi	orange1.1g012593m	342	0.325
Linum usitatissimum	flax	Lus	Lus10039253	342	0.19
Manihot esculenta	cassava	Mes	cassava4.1_028501m	340	0.259
Prunus persica	peach	Ppe	ppa004616m	339	0.233
Citrus clementina	Clementine mandarin orange	Ccl	Ciclev10020073m	339	0.325
Populus trichocarpa	poplar	Ptr	Potri.001G102200.5	337	0.227
Citrus sinensis	sweet orange	Csi	orange1.1g014637m	332	0.159
Citrus sinensis	sweet orange	Csi	orange1.1g015525m	332	0.159
Eucalyptus grandis	rose gum	Egr	Eucgr.K00281.1	331	0.222
Populus trichocarpa	poplar	Ptr	Potri.001G102200.1	331	0.227
Gossypium raimondii	cotton	Gra	Gorai.006G198500.3	329	0.28
Gossypium raimondii	cotton	Gra	Gorai.006G198500.1	329	0.28
Gossypium raimondii	cotton	Gra	Gorai.006G198500.2	329	0.28
Gossypium raimondii	cotton	Gra	Gorai.006G198500.4	329	0.28
Cucumis sativus	cucumber	Csa	Cucsa.107970.1	327	0.233
Glycine max	soybean	Gma	Glyma01g42970.1	327	0.141
Oryza sativa	rice	Osa	LOC_Os02g57610.2: expressed protein	327	0.155
Eucalyptus grandis	rose gum	Egr	Eucgr.A02759.1	326	0.2
Setaria italica		Sit	Si017282m	325	0.22
Panicum virgatum	switchgrass	Pvi	Pavirv00067560m	324	0.22
Populus trichocarpa	poplar	Ptr	Potri.001G102200.4	324	0.192
Mimulus guttatus	monkeyflower	Mgu	mgv1a007082m	323	0.145
Panicum virgatum	switchgrass	Pvi	Pavirv00018904m	323	0.22
Manihot esculenta	cassava	Mes	cassava4.1_006603m	323	0.222
Gossypium raimondii	cotton	Gra	Gorai.008G247900.2	323	0.202
Linum usitatissimum	flax	Lus	Lus10027498	321	0.186
Gossypium raimondii	cotton	Gra	Gorai.008G247900.5	316	0.2
Gossypium raimondii	cotton	Gra	Gorai.008G247900.3	316	0.2
Gossypium raimondii	cotton	Gra	Gorai.008G247900.1	316	0.202
Gossypium raimondii	cotton	Gra	Gorai.008G247900.4	315	0.198
Fragaria vesca	wild strawberry	Fve	mrna13225.1-v1.0-hybrid: mrna13225.1-v1.0-hybrid	315	0.149
Glycine max	soybean	Gma	Glyma11g02510.2	314	0.165
Arabidopsis lyrata		Aly	495313	313	0.196
Brachypodium distachyon		Bdi	Bradi3g55830.1	310	0.212
Thellungiella halophila	salt cress	Tha	Thhalv10013563m	310	0.2
Vitis vinifera	grape vine	Vvi	GSVIVT01019732001	308	0.21
Populus trichocarpa	poplar	Ptr	Potri.001G102200.2	308	0.194
Arabidopsis thaliana	arabidopsis	Ath	AT5G52430.1: hydroxyproline-rich glycoprotein family protein	307	0.196
Populus trichocarpa	poplar	Ptr	Potri.001G102200.3	307	0.19
Phaseolus vulgaris	common bean	Pvu	Phvul.002G158200.1	306	0.255
Ricinus communis	castor oil plant	Rco	30190.m011236: conserved hypothetical protein	306	0.208
Malus domestica	apple	Mdo	MDP0000250871	305	0.214
Phaseolus vulgaris	common bean	Pvu	Phvul.004G111400.1	303	0.192
Thellungiella halophila	salt cress	Tha	Thhalv10025027m	302	0.251
Glycine max	soybean	Gma	Glyma10g37700.1	300	0.2
Malus domestica	apple	Mdo	MDP0000161139	300	0.212
Gossypium raimondii	cotton	Gra	Gorai.003G157500.1	298	0.204
Glycine max	soybean	Gma	Glyma09g24910.1	298	0.139
Glycine max	soybean	Gma	Glyma09g24910.2	298	0.139
Brassica rapa	turnip	Bra	Bra027659	296	0.151
Glycine max	soybean	Gma	Glyma16g29980.2	296	0.139
Cucumis sativus	cucumber	Csa	Cucsa.106790.1	295	0.276
Populus trichocarpa	poplar	Ptr	Potri.012G144200.2: hydroxyproline-rich glycoprotein family protein; Common family member; [ ortholog of At5g52430,At4g25620,]	294	0.22
Populus trichocarpa	poplar	Ptr	Potri.012G144200.1: hydroxyproline-rich glycoprotein family protein; Common family member; [ ortholog of At5g52430,At4g25620,]	294	0.22
Panicum virgatum	switchgrass	Pvi	Pavirv00052294m	291	0.218
Eucalyptus grandis	rose gum	Egr	Eucgr.E00630.1	291	0.167
Populus trichocarpa	poplar	Ptr	Potri.003G129400.2	290	0.176
Populus trichocarpa	poplar	Ptr	Potri.003G129400.3	290	0.176
Populus trichocarpa	poplar	Ptr	Potri.003G129400.1	290	0.176
Fragaria vesca	wild strawberry	Fve	mrna32516.1-v1.0-hybrid: mrna32516.1-v1.0-hybrid	283	0.165
Linum usitatissimum	flax	Lus	Lus10028779	282	0.157
Linum usitatissimum	flax	Lus	Lus10024642	280	0.192
Linum usitatissimum	flax	Lus	Lus10017503	280	0.157
Linum usitatissimum	flax	Lus	Lus10032276	278	0.184
Phaseolus vulgaris	common bean	Pvu	Phvul.007G073100.1	273	0.137
Brassica rapa	turnip	Bra	Bra028308	270	0.208
Setaria italica		Sit	Si032191m	269	0.2
Aquilegia coerulea	columbine	Aco	Aquca_013_00276.1	267	0.233
Solanum lycopersicum	tomato	Sly	Solyc03g025290.2.1: Solyc03g025290.2.1	264	0.239
Glycine max	soybean	Gma	Glyma10g37700.2	263	0.139
Aquilegia coerulea	columbine	Aco	Aquca_013_00276.2	260	0.225
Cucumis sativus	cucumber	Csa	Cucsa.106790.2	253	0.225
Brassica rapa	turnip	Bra	Bra013904	252	0.208
Brassica rapa	turnip	Bra	Bra019149	246	0.175
Capsella rubella		Cru	Carubv10020516m	244	0.129
Capsella rubella		Cru	Carubv10020511m	244	0.129
Thellungiella halophila	salt cress	Tha	Thhalv10023545m	244	0.214
Phaseolus vulgaris	common bean	Pvu	Phvul.002G290900.1	240	0.249
Arabidopsis thaliana	arabidopsis	Ath	AT1G63720.1	238	0.216
Zea mays	maize, corn	Zma	GRMZM2G318292_T01	237	0.112
Arabidopsis lyrata		Aly	474978	234	0.165
Capsella rubella		Cru	Carubv10026425m	231	0.19
Glycine max	soybean	Gma	Glyma05g37680.1	227	0.253
Panicum virgatum	switchgrass	Pvi	Pavirv00021268m	215	0.106
Panicum virgatum	switchgrass	Pvi	Pavirv00061587m	202	0.102
Sorghum bicolor	sorghum	Sbi	Sobic.002G138500.1: Predicted protein	189	0.09
Glycine max	soybean	Gma	Glyma08g01910.1	164	0.106
Selaginella moellendorffii	lycophyte	Smo	446486	162	0.182
Theobroma cacao	cacao tree	Tca	Thecc1EG015213t1: Hydroxyproline-rich glycoprotein family protein (28%T)	161	0.078
Physcomitrella patens	moss	Ppa	Pp1s24_276V6.1	152	0.175
Panicum virgatum	switchgrass	Pvi	Pavirv00020446m	152	0.086
Physcomitrella patens	moss	Ppa	Pp1s189_114V6.1	140	0.173
Brachypodium distachyon		Bdi	Bradi4g38850.1	137	0.1
Volvox carteri	green algae	Vca	Vocar20006175m	131	0.112
Phytozome Protein Family with the Highest Score to My Dw1 Sequence
Defline: Hypothetical gene #38720265; Size: 78; Score: 331.6; E-value: 2.4e-106
Functions Listed: biological_process, plasma membrane, molecular_function (Arabidopsis and rice)
ORG	DBXREF	SYMBOL	DEFLINE
Mes	cassava4.1_006865m
Mes	cassava4.1_028501m
Mes	cassava4.1_025954m
Mes	cassava4.1_007297m
Rco	30170.m014250		conserved hypothetical protein
Rco	30190.m011236		conserved hypothetical protein
Lus	Lus10016050
Lus	Lus10032276
Lus	Lus10024642
Ptr	Potri.001G102200.1	eugene3.00010885
Ptr	Potri.002G001100.1	POPTR_0002s00330
Ptr	Potri.003G129400.1	POPTR_0003s12950
Ptr	Potri.005G260000.1	POPTR_0005s28120
Pvu	Phvul.001G000300.1
Pvu	Phvul.002G158200.1
Pvu	Phvul.002G290900.1
Gma	Glyma01g42970.1
Gma	Glyma05g37680.1
Gma	Glyma08g01910.1
Gma	Glyma11g02510.2
Gma	Glyma14g39740.1
Gma	Glyma17g38230.1
Csa	Cucsa.106790.1
Csa	Cucsa.272580.1
Ppe	ppa006213m
Ppe	ppa005552m
Mdo	MDP0000399991
Fve	mrna32516.1-v1.0-hybrid		mrna32516.1-v1.0-hybrid
Ath	AT1G63720.1
Ath	AT1G76660.1
Aly	474978	fgenesh2_kg.2__10...
Aly	476825	fgenesh2_kg.2__19...
Cru	Carubv10009122m
Cru	Carubv10020511m
Cru	Carubv10020307m
Bra	Bra008270
Bra	Bra003711
Bra	Bra015726
Bra	Bra014014
Bra	Bra027659
Esa	Thhalv10005687m
Esa	Thhalv10023545m
Esa	Thhalv10018563m
Cpa	evm.model.supercontig_3...
Cpa	evm.model.supercontig_2...
Gra	Gorai.002G111500.1
Gra	Gorai.003G157500.1
Gra	Gorai.008G247900.1
Tca	Thecc1EG016286t1		Hydroxyproline-rich glycoprote...
Tca	Thecc1EG034789t1		Uncharacterized protein (72%P)
Csi	orange1.1g013739m
Csi	orange1.1g012593m
Ccl	Ciclev10020073m
Ccl	Ciclev10000992m
Egr	Eucgr.E00630.1	Egrandis_v1_0.016...
Egr	Eucgr.F01956.1	Egrandis_v1_0.011...
Egr	Eucgr.F03634.1	Egrandis_v1_0.010...
Vvi	GSVIVT01019732001
Stu	PGSC0003DMP400021566		Conserved gene of unknown func...
Stu	PGSC0003DMP400051033		Conserved gene of unknown func...
Sly	Solyc08g081240.2.1		Solyc08g081240.2.1
Sly	Solyc12g095780.1.1		Solyc12g095780.1.1
Mgu	mgv1a007603m
Mgu	mgv1a007082m
Aco	Aquca_013_00276.1	AcoGoldSmith_v1.0...
Aco	Aquca_038_00001.1	AcoGoldSmith_v1.0...
Sbi	Sb09g028275.1		similar to Putative uncharacte...
Zma	GRMZM2G079832_T01
Zma	GRMZM2G060467_T01
Sit	Si032191m
Sit	Si021732m
Pvi	Pavirv00041441m
Pvi	Pavirv00018904m
Pvi	Pavirv00039415m
Pvi	Pavirv00052294m
Osa	LOC_Os01g01390.3		expressed protein
Osa	LOC_Os03g16400.1		expressed protein
Bdi	Bradi1g66850.1
Phytozome Protein Family with the Second Highest Score to My Dw1 Sequence
Defline: Hypothetical gene #38831631; Size: 50; Score: 128.3; E-value: 2.7e-31
Functions Listed: Arsenite transport protein, citrate transporter, transmembrane transporter (Tca); moluecular_function, biological_process (Ath and Osa)
ORG	DBXREF	SYMBOL	DEFLINE
Mes	cassava4.1_006120m
Mes	cassava4.1_006603m
Rco	30169.m006236		conserved hypothetical protein
Lus	Lus10039253
Lus	Lus10027498
Lus	Lus10025171
Lus	Lus10028779
Lus	Lus10017503
Ptr	Potri.012G144200.1	POPTR_0012s12920	hydroxyproline-rich glycoprote...
Pvu	Phvul.004G111400.1
Pvu	Phvul.007G073100.1
Gma	Glyma09g24910.2
Gma	Glyma10g37700.1
Gma	Glyma16g29980.2
Csa	Cucsa.107970.1
Ppe	ppa004616m
Mdo	MDP0000161139
Mdo	MDP0000638242
Fve	mrna13225.1-v1.0-hybrid		mrna13225.1-v1.0-hybrid
Ath	AT4G25620.1		hydroxyproline-rich glycoprote...
Ath	AT5G52430.1		hydroxyproline-rich glycoprote...
Aly	492265	fgenesh2_kg.7__16...
Aly	495313	fgenesh2_kg.8__11...
Cru	Carubv10004810m
Cru	Carubv10026425m
Bra	Bra013904
Bra	Bra028308
Bra	Bra019149
Esa	Thhalv10025027m
Esa	Thhalv10013563m
Cpa	evm.model.supercontig_1...
Gra	Gorai.006G198500.1
Gra	Gorai.008G275500.1
Tca	Thecc1EG015213t1		Hydroxyproline-rich glycoprote...
Tca	Thecc1EG015219t2		Hydroxyproline-rich glycoprote...
Csi	orange1.1g010808m
Ccl	Ciclev10004813m
Egr	Eucgr.A02759.1	Egrandis_v1_0.011...
Egr	Eucgr.K00281.1	Egrandis_v1_0.009...
Stu	PGSC0003DMP400017917		Hydroxyproline-rich glycoprote...
Sly	Solyc03g025290.2.1		Solyc03g025290.2.1
Sbi	Sb04g037660.1		similar to Hydroxyproline-rich...
Zma	GRMZM2G143854_T01
Sit	Si017282m
Pvi	Pavirv00067560m
Osa	LOC_Os02g57610.1		expressed protein
Bdi	Bradi3g55830.1
Smo	446486	estExt_fgenesh2_p...
Ppa	Pp1s24_276V6.1	Phypa_160665
Ppa	Pp1s189_114V6.1	Phypa_168808
Phytozome Protein Family with the Third Highest Score to My Dw1 Sequence
Defline: Hypothetical gene #38801700; Size: 12; Score: 107.8; E-value: 4.8e-25
Functions listed: None
ORG	DBXREF	SYMBOL	DEFLINE
Vvi	GSVIVT01028895001
Vvi	GSVIVT01013470001
Mgu	mgv1a022386m
Mgu	mgv1a011273m
Sbi	Sb02g012570.1		Predicted protein
Sbi	Sb09g028270.1		similar to Os03g0270700 protein
Zma	GRMZM2G318292_T01
Sit	Si030410m
Pvi	Pavirv00061587m
Pvi	Pavirv00021268m
Pvi	Pavirv00020446m
Bdi	Bradi4g38850.1
